# Supplementary material for: Plantaricin BM-1 enhances anti-colorectal cancer effects by inhibiting CD8+ cytotoxic T cell apoptosis via the ERK/AP1/Bim signaling pathway
Source: Front Immunol. 2026 Mar 30;17:1792962. doi: 10.3389/fimmu.2026.1792962 (PMC13071030; doi:10.3389/fimmu.2026.1792962)
Supplement: Supplementary file 1 [file DataSheet1.xlsx]

## Sheet: Sheet1
Gene_id	Gene name	Gene description	avg_Log2FC(B/mx)	Pvalue	Padjust	pct_1(%)	pct_2(%)	Significant	Regulate	GO id	GO term	GO description	KO id	KO name	KEGG pathway id	KEGG pathway description
ENSMUSG00000034028	Cd226	CD226 antigen [Source:MGI Symbol;Acc:MGI:3039602]	0.35355024347616	0.010050008627623	1	54.9	59.1	yes	up	GO:0005178;; GO:0016020;; GO:0060369;; GO:0009897;; GO:0009986;; GO:0005886;; GO:0050862;; GO:0019901;; GO:0002860;; GO:0045954;; GO:0002729;; GO:0042802;; GO:0005515;; GO:0032729;; GO:0007155;; GO:0050839;; GO:0016021;; GO:0002891;; GO:0033005	molecular_function;;cellular_component;;biological_process;;cellular_component;;cellular_component;;cellular_component;;biological_process;;molecular_function;;biological_process;;biological_process;;biological_process;;molecular_function;;molecular_function;;biological_process;;biological_process;;molecular_function;;cellular_component;;biological_process;;biological_process	integrin binding;;membrane;;positive regulation of Fc receptor mediated stimulatory signaling pathway;;external side of plasma membrane;;cell surface;;plasma membrane;;positive regulation of T cell receptor signaling pathway;;protein kinase binding;;positive regulation of natural killer cell mediated cytotoxicity directed against tumor cell target;;positive regulation of natural killer cell media…	K06567	CD226, DNAM1	map04514	Cell adhesion molecules (CAMs)
ENSMUSG00000016496	Cd274	CD274 antigen [Source:MGI Symbol;Acc:MGI:1926446]	-0.269803	8.3453447493293E-12	1.997124451962E-7	10.6	22.9	yes	down	GO:0042130;; GO:0009897;; GO:0071222;; GO:0015629;; GO:0046007;; GO:0006955;; GO:0007165;; GO:0007166;; GO:1901998;; GO:0055038;; GO:0070062;; GO:0016021;; GO:0016020;; GO:0005654;; GO:0032693;; GO:1905404;; GO:0031295;; GO:0002250;; GO:0030335;; GO:2001186;; GO:0034097;; GO:0009986;; GO:0042102;; GO:0002845;; GO:0005886;; GO:0002376;; GO:0031901;; GO:0005515;; GO:0032689;; GO:0005768;; GO:200056…	biological_process;;cellular_component;;biological_process;;cellular_component;;biological_process;;biological_process;;biological_process;;biological_process;;biological_process;;cellular_component;;cellular_component;;cellular_component;;cellular_component;;cellular_component;;biological_process;;biological_process;;biological_process;;biological_process;;biological_process;;biological_process;…	negative regulation of T cell proliferation;;external side of plasma membrane;;cellular response to lipopolysaccharide;;actin cytoskeleton;;negative regulation of activated T cell proliferation;;immune response;;signal transduction;;cell surface receptor signaling pathway;;toxin transport;;recycling endosome membrane;;extracellular exosome;;integral component of membrane;;membrane;;nucleoplasm;;n…	K06745	PDL1, CD274	map04514	Cell adhesion molecules (CAMs)
ENSMUSG00000026011	Ctla4	cytotoxic T-lymphocyte-associated protein 4 [Source:MGI Symbol;Acc:MGI:88556]	0.429532	1.5695480081582E-6	0.037560853383233	62.6	59.9	yes	up	GO:0042130;; GO:0009897;; GO:0098636;; GO:0038023;; GO:0005886;; GO:0030889;; GO:0006955;; GO:0016021;; GO:0016020;; GO:0043065;; GO:0048471;; GO:0110165;; GO:0005794;; GO:0050852;; GO:0050853;; GO:0042129;; GO:0006974;; GO:0045334;; GO:0005887;; GO:0045590;; GO:0050777;; GO:0002250	biological_process;;cellular_component;;cellular_component;;molecular_function;;cellular_component;;biological_process;;biological_process;;cellular_component;;cellular_component;;biological_process;;cellular_component;;cellular_component;;cellular_component;;biological_process;;biological_process;;biological_process;;biological_process;;cellular_component;;cellular_component;;biological_process;…	negative regulation of T cell proliferation;;external side of plasma membrane;;protein complex involved in cell adhesion;;signaling receptor activity;;plasma membrane;;negative regulation of B cell proliferation;;immune response;;integral component of membrane;;membrane;;positive regulation of apoptotic process;;perinuclear region of cytoplasm;;cellular anatomical entity;;Golgi apparatus;;T cell …	K06538	CTLA4, CD152	map04514;; map05320;; map05323;; map04660	Cell adhesion molecules (CAMs);;Autoimmune thyroid disease;;Rheumatoid arthritis;;T cell receptor signaling pathway
ENSMUSG00000030156	Cd69	CD69 antigen [Source:MGI Symbol;Acc:MGI:88343]	0.56450991135163	8.3633585811239E-17	2.0014353420488E-12	84.5	80.3	yes	up	GO:0009897;; GO:0032991;; GO:0009986;; GO:0016020;; GO:0030246;; GO:0071466;; GO:0001867;; GO:0005509;; GO:0016021;; GO:0042802	cellular_component;;cellular_component;;cellular_component;;cellular_component;;molecular_function;;biological_process;;biological_process;;molecular_function;;cellular_component;;molecular_function	external side of plasma membrane;;macromolecular complex;;cell surface;;membrane;;carbohydrate binding;;cellular response to xenobiotic stimulus;;complement activation, lectin pathway;;calcium ion binding;;integral component of membrane;;identical protein binding	K06502	CD69	------	------
ENSMUSG00000076498	Trbc2	T cell receptor beta, constant 2 [Source:MGI Symbol;Acc:MGI:4835227]	0.34808557343067	2.2239010568922E-7	0.0053220176192486	77.8	78.1	yes	up	GO:0009897;; GO:0050853;; GO:0038023;; GO:0042105;; GO:0045087;; GO:0016020;; GO:0006910;; GO:0006911;; GO:0042742;; GO:0003823;; GO:0034987;; GO:0042571;; GO:0006958;; GO:0050871;; GO:0016021	cellular_component;;biological_process;;molecular_function;;cellular_component;;biological_process;;cellular_component;;biological_process;;biological_process;;biological_process;;molecular_function;;molecular_function;;cellular_component;;biological_process;;biological_process;;cellular_component	external side of plasma membrane;;B cell receptor signaling pathway;;signaling receptor activity;;alpha-beta T cell receptor complex;;innate immune response;;membrane;;phagocytosis, recognition;;phagocytosis, engulfment;;defense response to bacterium;;antigen binding;;immunoglobulin receptor binding;;immunoglobulin complex, circulating;;complement activation, classical pathway;;positive regulatio…	K10785	TRBV	map05166;; map05310;; map05142;; map05144;; map04015;; map04014;; map04659;; map05330;; map05169;; map05150;; map05162;; map05332;; map04940;; map05170;; map04514;; map04658;; map05202;; map04660;; map05320;; map05321;; map05322;; map05323;; map04020;; map05416;; map04064;; map04672;; map04612	Human T-cell leukemia virus 1 infection;;Asthma;;Chagas disease (American trypanosomiasis);;Malaria;;Rap1 signaling pathway;;Ras signaling pathway;;Th17 cell differentiation;;Allograft rejection;;Epstein-Barr virus infection;;Staphylococcus aureus infection;;Measles;;Graft-versus-host disease;;Type I diabetes mellitus;;Human immunodeficiency virus 1 infection;;Cell adhesion molecules (CAMs);;Th1 …
ENSMUSG00000002033	Cd3g	CD3 antigen, gamma polypeptide [Source:MGI Symbol;Acc:MGI:88333]	0.31317395282795	5.1795490025454E-10	1.2395178717991E-5	92.2	97	yes	up	GO:0070228;; GO:0045059;; GO:0005515;; GO:0009897;; GO:0042105;; GO:0005829;; GO:0016020;; GO:0002376;; GO:0004888;; GO:0007163;; GO:0002250;; GO:0007166;; GO:0005886;; GO:0015031;; GO:0016021;; GO:0042802	biological_process;;biological_process;;molecular_function;;cellular_component;;cellular_component;;cellular_component;;cellular_component;;biological_process;;molecular_function;;biological_process;;biological_process;;biological_process;;cellular_component;;biological_process;;cellular_component;;molecular_function	regulation of lymphocyte apoptotic process;;positive thymic T cell selection;;protein binding;;external side of plasma membrane;;alpha-beta T cell receptor complex;;cytosol;;membrane;;immune system process;;transmembrane signaling receptor activity;;establishment or maintenance of cell polarity;;adaptive immune response;;cell surface receptor signaling pathway;;plasma membrane;;protein transport;…	K06452	CD3G	map04640;; map05166;; map05142;; map05162;; map04660;; map04659;; map04658;; map05169;; map05170	Hematopoietic cell lineage;;Human T-cell leukemia virus 1 infection;;Chagas disease (American trypanosomiasis);;Measles;;T cell receptor signaling pathway;;Th17 cell differentiation;;Th1 and Th2 cell differentiation;;Epstein-Barr virus infection;;Human immunodeficiency virus 1 infection
ENSMUSG00000005947	Itgae	integrin alpha E, epithelial-associated [Source:MGI Symbol;Acc:MGI:1298377]	0.37842438410948	0.0007954259064984	1	50.8	52.8	yes	up	GO:0005178;; GO:0009897;; GO:0098609;; GO:0007229;; GO:0016020;; GO:0008305;; GO:0007160;; GO:0007155;; GO:0046872;; GO:0009986;; GO:0033627	molecular_function;;cellular_component;;biological_process;;biological_process;;cellular_component;;cellular_component;;biological_process;;biological_process;;molecular_function;;cellular_component;;biological_process	integrin binding;;external side of plasma membrane;;cell-cell adhesion;;integrin-mediated signaling pathway;;membrane;;integrin complex;;cell-matrix adhesion;;cell adhesion;;metal ion binding;;cell surface;;cell adhesion mediated by integrin	K06524	ITGAE, CD103	map04810	Regulation of actin cytoskeleton
ENSMUSG00000042284	Itga1	integrin alpha 1 [Source:MGI Symbol;Acc:MGI:96599]	0.33907699273506	0.0022053377268815	1	53.6	55.5	yes	up	GO:0009897;; GO:0032516;; GO:0098639;; GO:0042059;; GO:0007160;; GO:0001669;; GO:0043525;; GO:0060326;; GO:0042311;; GO:0005925;; GO:0034665;; GO:0043204;; GO:0016021;; GO:0016020;; GO:0045178;; GO:0008285;; GO:0043005;; GO:0046872;; GO:0033627;; GO:0005178;; GO:0030593;; GO:0098609;; GO:0009986;; GO:0043410;; GO:0019903;; GO:0005886;; GO:0007155;; GO:0008305;; GO:0045123;; GO:0007229;; GO:004512…	cellular_component;;biological_process;;molecular_function;;biological_process;;biological_process;;cellular_component;;biological_process;;biological_process;;biological_process;;cellular_component;;cellular_component;;cellular_component;;cellular_component;;cellular_component;;cellular_component;;biological_process;;cellular_component;;molecular_function;;biological_process;;molecular_function;…	external side of plasma membrane;;positive regulation of phosphoprotein phosphatase activity;;collagen binding involved in cell-matrix adhesion;;negative regulation of epidermal growth factor receptor signaling pathway;;cell-matrix adhesion;;acrosomal vesicle;;positive regulation of neuron apoptotic process;;cell chemotaxis;;vasodilation;;focal adhesion;;integrin alpha1-beta1 complex;;perikaryon;…	K06480	ITGA1, CD49a	map04640;; map05165;; map04510;; map04810;; map04512;; map05414;; map05412;; map04151;; map05410	Hematopoietic cell lineage;;Human papillomavirus infection;;Focal adhesion;;Regulation of actin cytoskeleton;;ECM-receptor interaction;;Dilated cardiomyopathy (DCM);;Arrhythmogenic right ventricular cardiomyopathy (ARVC);;PI3K-Akt signaling pathway;;Hypertrophic cardiomyopathy (HCM)
ENSMUSG00000027009	Itga4	integrin alpha 4 [Source:MGI Symbol;Acc:MGI:96603]	-0.298283	4.686036492211E-5	1	39.5	52.2	yes	down	GO:0009897;; GO:0034113;; GO:0005911;; GO:0034446;; GO:0060710;; GO:1904738;; GO:0030426;; GO:0007160;; GO:1990771;; GO:0050901;; GO:0060324;; GO:0050904;; GO:0003366;; GO:0070062;; GO:0060385;; GO:1903039;; GO:0035987;; GO:0016020;; GO:0002687;; GO:0050900;; GO:2000406;; GO:1904646;; GO:0016477;; GO:0043025;; GO:0140039;; GO:0001968;; GO:0033627;; GO:1905564;; GO:0005178;; GO:1990138;; GO:001996…	cellular_component;;biological_process;;cellular_component;;biological_process;;biological_process;;biological_process;;cellular_component;;biological_process;;biological_process;;biological_process;;biological_process;;biological_process;;biological_process;;cellular_component;;biological_process;;biological_process;;biological_process;;cellular_component;;biological_process;;biological_process;…	external side of plasma membrane;;heterotypic cell-cell adhesion;;cell-cell junction;;substrate adhesion-dependent cell spreading;;chorio-allantoic fusion;;vascular associated smooth muscle cell migration;;growth cone;;cell-matrix adhesion;;clathrin-dependent extracellular exosome endocytosis;;leukocyte tethering or rolling;;face development;;diapedesis;;cell-matrix adhesion involved in ameboidal…	K06483	ITGA4, CD49d	map05140;; map04640;; map05165;; map04510;; map04810;; map04512;; map04514;; map04672;; map04670;; map05414;; map05412;; map04151;; map05410	Leishmaniasis;;Hematopoietic cell lineage;;Human papillomavirus infection;;Focal adhesion;;Regulation of actin cytoskeleton;;ECM-receptor interaction;;Cell adhesion molecules (CAMs);;Intestinal immune network for IgA production;;Leukocyte transendothelial migration;;Dilated cardiomyopathy (DCM);;Arrhythmogenic right ventricular cardiomyopathy (ARVC);;PI3K-Akt signaling pathway;;Hypertrophic cardi…
ENSMUSG00000025163	Cd7	CD7 antigen [Source:MGI Symbol;Acc:MGI:88344]	-0.259899	6.58482235881E-17	1.5758138386868E-12	34	60	yes	down	GO:0038023;; GO:0016021;; GO:0016020;; GO:0002376;; GO:0002250;; GO:0048873	molecular_function;;cellular_component;;cellular_component;;biological_process;;biological_process;;biological_process	signaling receptor activity;;integral component of membrane;;membrane;;immune system process;;adaptive immune response;;homeostasis of number of cells within a tissue	K06457	CD7	map04640	Hematopoietic cell lineage
ENSMUSG00000003882	Il7r	interleukin 7 receptor [Source:MGI Symbol;Acc:MGI:96562]	1.0563102136795	7.6026332608529E-23	1.8193861656547E-18	46.4	28.5	yes	up	GO:0033089;; GO:0019221;; GO:0009897;; GO:0070233;; GO:0010628;; GO:0005654;; GO:0000902;; GO:0016021;; GO:0016020;; GO:0043029;; GO:0010467;; GO:0001782;; GO:0048535;; GO:0004896;; GO:0008284;; GO:0046427;; GO:0033077;; GO:0030217;; GO:0042100;; GO:0008361;; GO:0005886;; GO:0048872;; GO:0005829;; GO:0050830;; GO:0001913;; GO:0005515;; GO:0001915;; GO:0030097;; GO:1904894	biological_process;;biological_process;;cellular_component;;biological_process;;biological_process;;cellular_component;;biological_process;;cellular_component;;cellular_component;;biological_process;;biological_process;;biological_process;;biological_process;;molecular_function;;biological_process;;biological_process;;biological_process;;biological_process;;biological_process;;biological_process;…	positive regulation of T cell differentiation in thymus;;cytokine-mediated signaling pathway;;external side of plasma membrane;;negative regulation of T cell apoptotic process;;positive regulation of gene expression;;nucleoplasm;;cell morphogenesis;;integral component of membrane;;membrane;;T cell homeostasis;;gene expression;;B cell homeostasis;;lymph node development;;cytokine receptor activity…	K05072	IL7R, CD127	map04640;; map05200;; map04068;; map04630;; map04060;; map05340;; map04151	Hematopoietic cell lineage;;Pathways in cancer;;FoxO signaling pathway;;Jak-STAT signaling pathway;;Cytokine-cytokine receptor interaction;;Primary immunodeficiency;;PI3K-Akt signaling pathway
ENSMUSG00000076752	Trgc2	T cell receptor gamma, constant 2 [Source:MGI Symbol;Acc:MGI:98626]	0.72849304272577	8.1507684077302E-12	1.9505603876539E-7	35.3	24	yes	up	GO:0036094;; GO:0009897;; GO:0016021;; GO:0016020	molecular_function;;cellular_component;;cellular_component;;cellular_component	small molecule binding;;external side of plasma membrane;;integral component of membrane;;membrane	------	------	------	------
ENSMUSG00000076754	Trgv2	T cell receptor gamma variable 2 [Source:MGI Symbol;Acc:MGI:98632]	0.5819129761208	1.5969945424248E-7	0.0038217676394767	19.7	11.6	yes	up	GO:0009897;; GO:0042101;; GO:0002250	cellular_component;;cellular_component;;biological_process	external side of plasma membrane;;T cell receptor complex;;adaptive immune response	------	------	------	------
ENSMUSG00000026770	Il2ra	interleukin 2 receptor, alpha chain [Source:MGI Symbol;Acc:MGI:96549]	0.5525038029948	0.0014440565887646	1	17.3	12.9	yes	up	GO:0042130;; GO:0009897;; GO:0006924;; GO:0019976;; GO:0045582;; GO:0046651;; GO:0002664;; GO:0050728;; GO:0007219;; GO:0004911;; GO:0016021;; GO:0016020;; GO:0002437;; GO:0043029;; GO:0050798;; GO:0046013;; GO:0042104;; GO:0009986;; GO:0038110;; GO:0042102;; GO:0006954;; GO:0050672;; GO:0002376;; GO:0005515;; GO:2000561	biological_process;;cellular_component;;biological_process;;molecular_function;;biological_process;;biological_process;;biological_process;;biological_process;;biological_process;;molecular_function;;cellular_component;;cellular_component;;biological_process;;biological_process;;biological_process;;biological_process;;biological_process;;cellular_component;;biological_process;;biological_process;…	negative regulation of T cell proliferation;;external side of plasma membrane;;activation-induced cell death of T cells;;interleukin-2 binding;;positive regulation of T cell differentiation;;lymphocyte proliferation;;regulation of T cell tolerance induction;;negative regulation of inflammatory response;;Notch signaling pathway;;interleukin-2 receptor activity;;integral component of membrane;;memb…	K05068	IL2RA, CD25	map05166;; map04640;; map05162;; map05200;; map04659;; map04658;; map04630;; map04060;; map04144;; map04151	Human T-cell leukemia virus 1 infection;;Hematopoietic cell lineage;;Measles;;Pathways in cancer;;Th17 cell differentiation;;Th1 and Th2 cell differentiation;;Jak-STAT signaling pathway;;Cytokine-cytokine receptor interaction;;Endocytosis;;PI3K-Akt signaling pathway
ENSMUSG00000050075	Gpr171	G protein-coupled receptor 171 [Source:MGI Symbol;Acc:MGI:2442043]	0.52990617720414	0.0014748037000121	1	29.1	26.8	yes	up	GO:0008528;; GO:0004930;; GO:0007218;; GO:0060259;; GO:0051930;; GO:0016021;; GO:0045028;; GO:0042923;; GO:0045638;; GO:0007188;; GO:0007165;; GO:0005886;; GO:0008188;; GO:0016020;; GO:0007186;; GO:0035589	molecular_function;;molecular_function;;biological_process;;biological_process;;biological_process;;cellular_component;;molecular_function;;molecular_function;;biological_process;;biological_process;;biological_process;;cellular_component;;molecular_function;;cellular_component;;biological_process;;biological_process	G-protein coupled peptide receptor activity;;G-protein coupled receptor activity;;neuropeptide signaling pathway;;regulation of feeding behavior;;regulation of sensory perception of pain;;integral component of membrane;;G-protein coupled purinergic nucleotide receptor activity;;neuropeptide binding;;negative regulation of myeloid cell differentiation;;adenylate cyclase-modulating G-protein couple…	K08441	GPR171	------	------
ENSMUSG00000052736	Klrc2	killer cell lectin-like receptor subfamily C, member 2 [Source:MGI Symbol;Acc:MGI:1336162]	0.50108888752504	5.1021609545716E-5	1	17.4	11.3	yes	up	GO:0009897;; GO:0016020;; GO:0032814;; GO:0043235;; GO:0062081;; GO:0004888;; GO:0045954;; GO:0002228;; GO:0043323;; GO:0005887;; GO:0023024;; GO:1990405;; GO:0005886;; GO:0002223	cellular_component;;cellular_component;;biological_process;;cellular_component;;molecular_function;;molecular_function;;biological_process;;biological_process;;biological_process;;cellular_component;;molecular_function;;molecular_function;;cellular_component;;biological_process	external side of plasma membrane;;membrane;;regulation of natural killer cell activation;;receptor complex;;activating MHC class Ib receptor activity;;transmembrane signaling receptor activity;;positive regulation of natural killer cell mediated cytotoxicity;;natural killer cell mediated immunity;;positive regulation of natural killer cell degranulation;;integral component of plasma membrane;;MHC…	K06541	KLRC1, NKG2A	map05332;; map04650;; map04612	Graft-versus-host disease;;Natural killer cell mediated cytotoxicity;;Antigen processing and presentation
ENSMUSG00000030167	Klrc1	killer cell lectin-like receptor subfamily C, member 1 [Source:MGI Symbol;Acc:MGI:1336161]	0.44810060555582	0.0001109806004816	1	26	19.4	yes	up	GO:0009897;; GO:0016020;; GO:0032814;; GO:0043235;; GO:0005886;; GO:0004888;; GO:0045954;; GO:0062082;; GO:0005887;; GO:0023024;; GO:0002223	cellular_component;;cellular_component;;biological_process;;cellular_component;;cellular_component;;molecular_function;;biological_process;;molecular_function;;cellular_component;;molecular_function;;biological_process	external side of plasma membrane;;membrane;;regulation of natural killer cell activation;;receptor complex;;plasma membrane;;transmembrane signaling receptor activity;;positive regulation of natural killer cell mediated cytotoxicity;;HLA-E specific inhibitory MHC class Ib receptor activity;;integral component of plasma membrane;;MHC class I protein complex binding;;stimulatory C-type lectin recep…	K06541	KLRC1, NKG2A	map05332;; map04650;; map04612	Graft-versus-host disease;;Natural killer cell mediated cytotoxicity;;Antigen processing and presentation
ENSMUSG00000048521	Cxcr6	chemokine (C-X-C motif) receptor 6 [Source:MGI Symbol;Acc:MGI:1934582]	0.46152379767571	0.0018770758962352	1	37	35.7	yes	up	GO:0009897;; GO:0004930;; GO:0007186;; GO:0006935;; GO:0019958;; GO:0019722;; GO:0019957;; GO:0016021;; GO:0006955;; GO:0007204;; GO:0016020;; GO:0004950;; GO:0007165;; GO:0006954;; GO:0060326;; GO:0016494;; GO:0015026;; GO:0016493;; GO:0070098	cellular_component;;molecular_function;;biological_process;;biological_process;;molecular_function;;biological_process;;molecular_function;;cellular_component;;biological_process;;biological_process;;cellular_component;;molecular_function;;biological_process;;biological_process;;biological_process;;molecular_function;;molecular_function;;molecular_function;;biological_process	external side of plasma membrane;;G-protein coupled receptor activity;;G-protein coupled receptor signaling pathway;;chemotaxis;;C-X-C chemokine binding;;calcium-mediated signaling;;C-C chemokine binding;;integral component of membrane;;immune response;;positive regulation of cytosolic calcium ion concentration;;membrane;;chemokine receptor activity;;signal transduction;;inflammatory response;;ce…	K04191	CXCR6, CD186	map04060;; map04062	Cytokine-cytokine receptor interaction;;Chemokine signaling pathway
ENSMUSG00000112023	Lilrb4b	leukocyte immunoglobulin-like receptor, subfamily B, member 4B [Source:MGI Symbol;Acc:MGI:102702]	0.3998331992319	0.028180527001253	1	19.7	17.4	yes	up	GO:0042130;; GO:0009897;; GO:0009991;; GO:0016020;; GO:0071222;; GO:0006954;; GO:0046007;; GO:0005886;; GO:0050860;; GO:0009624;; GO:0035740;; GO:0045584;; GO:0002725;; GO:1902894;; GO:0032496;; GO:0150102;; GO:0043409;; GO:0042092;; GO:0016021;; GO:0030547;; GO:0005178;; GO:0002669;; GO:0002437;; GO:0032693;; GO:0032703;; GO:0043124;; GO:0061099;; GO:0001780;; GO:0002638;; GO:0001968;; GO:000225…	biological_process;;cellular_component;;biological_process;;cellular_component;;biological_process;;biological_process;;biological_process;;cellular_component;;biological_process;;biological_process;;biological_process;;biological_process;;biological_process;;biological_process;;biological_process;;biological_process;;biological_process;;biological_process;;cellular_component;;molecular_function;…	negative regulation of T cell proliferation;;external side of plasma membrane;;response to extracellular stimulus;;membrane;;cellular response to lipopolysaccharide;;inflammatory response;;negative regulation of activated T cell proliferation;;plasma membrane;;negative regulation of T cell receptor signaling pathway;;response to nematode;;CD8-positive, alpha-beta T cell proliferation;;negative re…	K06512	LILR, CD85	map04380;; map04662	Osteoclast differentiation;;B cell receptor signaling pathway
ENSMUSG00000033467	Crlf2	cytokine receptor-like factor 2 [Source:MGI Symbol;Acc:MGI:1889506]	0.33966352150561	0.0002678903028902	1	11.6	6.9	yes	up	GO:0008284;; GO:0009897;; GO:0005125;; GO:0019221;; GO:0005515;; GO:0043235;; GO:0016021;; GO:0019955;; GO:1904894;; GO:0005576;; GO:0033005;; GO:0006954;; GO:0032754;; GO:0004896	biological_process;;cellular_component;;molecular_function;;biological_process;;molecular_function;;cellular_component;;cellular_component;;molecular_function;;biological_process;;cellular_component;;biological_process;;biological_process;;biological_process;;molecular_function	positive regulation of cell proliferation;;external side of plasma membrane;;cytokine activity;;cytokine-mediated signaling pathway;;protein binding;;receptor complex;;integral component of membrane;;cytokine binding;;positive regulation of STAT cascade;;extracellular region;;positive regulation of mast cell activation;;inflammatory response;;positive regulation of interleukin-5 production;;cytok…	K05078	TSLPR	map04060;; map04630	Cytokine-cytokine receptor interaction;;Jak-STAT signaling pathway
ENSMUSG00000007613	Tgfbr1	transforming growth factor, beta receptor I [Source:MGI Symbol;Acc:MGI:98728]	-0.30564	4.2276396976469E-11	1.0117164560439E-6	7.8	18.2	yes	down	GO:2001235;; GO:2001237;; GO:0032924;; GO:0008584;; GO:0001501;; GO:0007165;; GO:1902895;; GO:1902894;; GO:0051897;; GO:0043065;; GO:0070723;; GO:0045602;; GO:0051496;; GO:0016021;; GO:0016020;; GO:0001822;; GO:0051491;; GO:0000166;; GO:0032331;; GO:0016740;; GO:0016310;; GO:0007178;; GO:0060017;; GO:0048762;; GO:0004672;; GO:0046332;; GO:0060317;; GO:0071363;; GO:0007179;; GO:0048179;; GO:004323…	biological_process;;biological_process;;biological_process;;biological_process;;biological_process;;biological_process;;biological_process;;biological_process;;biological_process;;biological_process;;biological_process;;biological_process;;biological_process;;cellular_component;;cellular_component;;biological_process;;biological_process;;molecular_function;;biological_process;;molecular_function;…	positive regulation of apoptotic signaling pathway;;negative regulation of extrinsic apoptotic signaling pathway;;activin receptor signaling pathway;;male gonad development;;skeletal system development;;signal transduction;;positive regulation of pri-miRNA transcription from RNA polymerase II promoter;;negative regulation of pri-miRNA transcription from RNA polymerase II promoter;;positive regula…	K04674	TGFBR1, ALK5	map05166;; map05142;; map05210;; map05212;; map05161;; map04659;; map04010;; map04218;; map04371;; map04350;; map04390;; map04926;; map05225;; map04380;; map04144;; map05220;; map05200;; map04068;; map04060;; map05226;; map04520;; map04933	Human T-cell leukemia virus 1 infection;;Chagas disease (American trypanosomiasis);;Colorectal cancer;;Pancreatic cancer;;Hepatitis B;;Th17 cell differentiation;;MAPK signaling pathway;;Cellular senescence;;Apelin signaling pathway;;TGF-beta signaling pathway;;Hippo signaling pathway;;Relaxin signaling pathway;;Hepatocellular carcinoma;;Osteoclast differentiation;;Endocytosis;;Chronic myeloid leu…
ENSMUSG00000045382	Cxcr4	chemokine (C-X-C motif) receptor 4 [Source:MGI Symbol;Acc:MGI:109563]	-0.277609	1.458457216757E-8	0.0003490233965421	5.4	12.7	yes	down	GO:0032027;; GO:0016020;; GO:0050965;; GO:0050966;; GO:0038147;; GO:0019957;; GO:0030155;; GO:0019955;; GO:1990478;; GO:0030335;; GO:0038160;; GO:0031012;; GO:0004950;; GO:0035470;; GO:0001764;; GO:0050921;; GO:1903861;; GO:0001666;; GO:0060048;; GO:0016493;; GO:0014070;; GO:0005737;; GO:0004930;; GO:0045446;; GO:1901327;; GO:0031410;; GO:0016021;; GO:0005770;; GO:0050769;; GO:0003779;; GO:004306…	molecular_function;;cellular_component;;biological_process;;biological_process;;molecular_function;;molecular_function;;biological_process;;molecular_function;;biological_process;;biological_process;;biological_process;;cellular_component;;molecular_function;;biological_process;;biological_process;;biological_process;;biological_process;;biological_process;;biological_process;;molecular_function;…	myosin light chain binding;;membrane;;detection of temperature stimulus involved in sensory perception of pain;;detection of mechanical stimulus involved in sensory perception of pain;;C-X-C motif chemokine 12 receptor activity;;C-C chemokine binding;;regulation of cell adhesion;;cytokine binding;;response to ultrasound;;positive regulation of cell migration;;CXCL12-activated CXCR4 signaling path…	K04189	CXCR4, CD184	map04672;; map05163;; map05200;; map04670;; map04020;; map04360;; map04060;; map05170;; map04062;; map04144;; map04810	Intestinal immune network for IgA production;;Human cytomegalovirus infection;;Pathways in cancer;;Leukocyte transendothelial migration;;Calcium signaling pathway;;Axon guidance;;Cytokine-cytokine receptor interaction;;Human immunodeficiency virus 1 infection;;Chemokine signaling pathway;;Endocytosis;;Regulation of actin cytoskeleton
ENSMUSG00000025314	Ptprj	protein tyrosine phosphatase, receptor type, J [Source:MGI Symbol;Acc:MGI:104574]	-0.285018	1.153670713306E-10	2.7608493840127E-6	32.1	51.3	yes	down	GO:0016791;; GO:1905451;; GO:0030308;; GO:0008285;; GO:0016311;; GO:1990264;; GO:0030155;; GO:0005161;; GO:0050860;; GO:0042059;; GO:0010572;; GO:0043407;; GO:0042593;; GO:0048008;; GO:0051898;; GO:0004721;; GO:0032760;; GO:0035335;; GO:0051897;; GO:0051894;; GO:0045785;; GO:0016021;; GO:0016020;; GO:0043410;; GO:0035584;; GO:0006470;; GO:0010642;; GO:0030336;; GO:0051019;; GO:0007596;; GO:003018…	molecular_function;;biological_process;;biological_process;;biological_process;;biological_process;;biological_process;;biological_process;;molecular_function;;biological_process;;biological_process;;biological_process;;biological_process;;biological_process;;biological_process;;biological_process;;molecular_function;;biological_process;;biological_process;;biological_process;;biological_process;…	phosphatase activity;;positive regulation of Fc-gamma receptor signaling pathway involved in phagocytosis;;negative regulation of cell growth;;negative regulation of cell proliferation;;dephosphorylation;;peptidyl-tyrosine dephosphorylation involved in inactivation of protein kinase activity;;regulation of cell adhesion;;platelet-derived growth factor receptor binding;;negative regulation of T ce…	K05698	PTPRJ, DEP1, CD148	map04520	Adherens junction
ENSMUSG00000022636	Alcam	activated leukocyte cell adhesion molecule [Source:MGI Symbol;Acc:MGI:1313266]	-0.647762	1.4400527904327E-20	3.4461903327846E-16	6.7	20.8	yes	down	GO:0009897;; GO:0030425;; GO:0030424;; GO:0008045;; GO:0007411;; GO:0031226;; GO:0048846;; GO:0016021;; GO:0016020;; GO:0031290;; GO:0043025;; GO:0042802;; GO:1990138;; GO:0042101;; GO:0001772;; GO:0005887;; GO:0005886;; GO:0007155;; GO:0007157;; GO:0042995;; GO:0002376;; GO:0002250;; GO:0005515	cellular_component;;cellular_component;;cellular_component;;biological_process;;biological_process;;cellular_component;;biological_process;;cellular_component;;cellular_component;;biological_process;;cellular_component;;molecular_function;;biological_process;;cellular_component;;cellular_component;;cellular_component;;cellular_component;;biological_process;;biological_process;;cellular_component;…	external side of plasma membrane;;dendrite;;axon;;motor neuron axon guidance;;axon guidance;;intrinsic component of plasma membrane;;axon extension involved in axon guidance;;integral component of membrane;;membrane;;retinal ganglion cell axon guidance;;neuronal cell body;;identical protein binding;;neuron projection extension;;T cell receptor complex;;immunological synapse;;integral component of…	K06547	ALCAM, CD166	map04514	Cell adhesion molecules (CAMs)
ENSMUSG00000021756	Il6st	interleukin 6 signal transducer [Source:MGI Symbol;Acc:MGI:96560]	-0.367749	1.9564370933392E-20	4.68194960807E-16	9.8	26.5	yes	down	GO:0019970;; GO:0005127;; GO:0060576;; GO:0016020;; GO:0019221;; GO:0009897;; GO:0014911;; GO:0019955;; GO:0030425;; GO:0019838;; GO:0005900;; GO:0038154;; GO:0043524;; GO:0007165;; GO:0004915;; GO:0005615;; GO:0016021;; GO:0048711;; GO:0042531;; GO:0045747;; GO:0004897;; GO:0005886;; GO:0070102;; GO:0045669;; GO:0042802;; GO:0004896;; GO:0008284;; GO:0004921;; GO:0070104;; GO:0006642;; GO:003409…	molecular_function;;molecular_function;;biological_process;;cellular_component;;biological_process;;cellular_component;;biological_process;;molecular_function;;cellular_component;;molecular_function;;cellular_component;;biological_process;;biological_process;;biological_process;;molecular_function;;cellular_component;;cellular_component;;biological_process;;biological_process;;biological_process;…	interleukin-11 binding;;ciliary neurotrophic factor receptor binding;;intestinal epithelial cell development;;membrane;;cytokine-mediated signaling pathway;;external side of plasma membrane;;positive regulation of smooth muscle cell migration;;cytokine binding;;dendrite;;growth factor binding;;oncostatin-M receptor complex;;interleukin-11-mediated signaling pathway;;negative regulation of neuron …	K05060	IL6ST, GP130, CD130	map05167;; map05203;; map05200;; map04550;; map04659;; map04060;; map04630	Kaposi sarcoma-associated herpesvirus infection;;Viral carcinogenesis;;Pathways in cancer;;Signaling pathways regulating pluripotency of stem cells;;Th17 cell differentiation;;Cytokine-cytokine receptor interaction;;Jak-STAT signaling pathway
ENSMUSG00000104876	Trdc	T cell receptor delta, constant region [Source:MGI Symbol;Acc:MGI:98612]	-0.451806	3.2231483745723E-11	7.713316375189E-7	6.7	16.1	yes	down	GO:0009897;; GO:0050853;; GO:0016021;; GO:0006910;; GO:0006911;; GO:0042742;; GO:0003823;; GO:0034987;; GO:0042571;; GO:0006958;; GO:0050871;; GO:0045087	cellular_component;;biological_process;;cellular_component;;biological_process;;biological_process;;biological_process;;molecular_function;;molecular_function;;cellular_component;;biological_process;;biological_process;;biological_process	external side of plasma membrane;;B cell receptor signaling pathway;;integral component of membrane;;phagocytosis, recognition;;phagocytosis, engulfment;;defense response to bacterium;;antigen binding;;immunoglobulin receptor binding;;immunoglobulin complex, circulating;;complement activation, classical pathway;;positive regulation of B cell activation;;innate immune response	------	------	------	------
ENSMUSG00000074272	Ceacam1	CEA cell adhesion molecule 1 [Source:MGI Symbol;Acc:MGI:1347245]	0.38571925551993	0.045249815987952	1	18.4	16.6	yes	up	GO:0016021;; GO:2000346;; GO:0015721;; GO:0042058;; GO:0044877;; GO:0007165;; GO:0034235;; GO:0032869;; GO:0016328;; GO:0030054;; GO:0031225;; GO:0005615;; GO:0001568;; GO:0016020;; GO:0003779;; GO:0038016;; GO:0002682;; GO:0009925;; GO:1901143;; GO:0097009;; GO:1990782;; GO:0042802;; GO:0042803;; GO:2000252;; GO:0005887;; GO:0016324;; GO:0009986;; GO:0031005;; GO:0042101;; GO:0070348;; GO:001632…	cellular_component;;biological_process;;biological_process;;biological_process;;molecular_function;;biological_process;;molecular_function;;biological_process;;cellular_component;;cellular_component;;cellular_component;;cellular_component;;biological_process;;cellular_component;;molecular_function;;biological_process;;biological_process;;cellular_component;;biological_process;;biological_process;…	integral component of membrane;;negative regulation of hepatocyte proliferation;;bile acid and bile salt transport;;regulation of epidermal growth factor receptor signaling pathway;;macromolecular complex binding;;signal transduction;;GPI anchor binding;;cellular response to insulin stimulus;;lateral plasma membrane;;cell junction;;anchored component of membrane;;extracellular space;;blood vessel…	K06499	CEACAM, CD66	------	------
ENSMUSG00000032093	Cd3e	CD3 antigen, epsilon polypeptide [Source:MGI Symbol;Acc:MGI:88332]	0.27427959035636	0.0006288258759332	1	73.8	84.6	yes	up	GO:0009897;; GO:0042098;; GO:0005783;; GO:0097190;; GO:0017124;; GO:0018108;; GO:0002870;; GO:0010629;; GO:0010628;; GO:0007166;; GO:0016020;; GO:0045059;; GO:0016021;; GO:0032743;; GO:0002669;; GO:0032729;; GO:0042802;; GO:0002250;; GO:0050850;; GO:0005794;; GO:0050852;; GO:0019722;; GO:0042105;; GO:0044297;; GO:0007584;; GO:0042101;; GO:0045879;; GO:0050870;; GO:0042102;; GO:0046649;; GO:004211…	cellular_component;;biological_process;;cellular_component;;biological_process;;molecular_function;;biological_process;;biological_process;;biological_process;;biological_process;;biological_process;;cellular_component;;biological_process;;cellular_component;;biological_process;;biological_process;;biological_process;;molecular_function;;biological_process;;biological_process;;cellular_component;…	external side of plasma membrane;;T cell proliferation;;endoplasmic reticulum;;apoptotic signaling pathway;;SH3 domain binding;;peptidyl-tyrosine phosphorylation;;T cell anergy;;negative regulation of gene expression;;positive regulation of gene expression;;cell surface receptor signaling pathway;;membrane;;positive thymic T cell selection;;integral component of membrane;;positive regulation of i…	K06451	CD3E	map05166;; map04640;; map05142;; map05162;; map04660;; map04659;; map04658;; map05169;; map05170;; map05340	Human T-cell leukemia virus 1 infection;;Hematopoietic cell lineage;;Chagas disease (American trypanosomiasis);;Measles;;T cell receptor signaling pathway;;Th17 cell differentiation;;Th1 and Th2 cell differentiation;;Epstein-Barr virus infection;;Human immunodeficiency virus 1 infection;;Primary immunodeficiency
ENSMUSG00000027087	Itgav	integrin alpha V [Source:MGI Symbol;Acc:MGI:96608]	-0.298985	3.8528605769109E-11	9.2202806466054E-7	16.3	31	yes	down	GO:0038027;; GO:0009897;; GO:0070588;; GO:2001237;; GO:0034113;; GO:0050840;; GO:0005080;; GO:0043277;; GO:0031589;; GO:0042110;; GO:0033690;; GO:0007160;; GO:0050919;; GO:0031528;; GO:0045124;; GO:0048041;; GO:0046718;; GO:0005925;; GO:0032490;; GO:1905598;; GO:0050431;; GO:0043542;; GO:0050748;; GO:0001525;; GO:0045785;; GO:0051209;; GO:0001568;; GO:0016020;; GO:0032587;; GO:0035262;; GO:190138…	biological_process;;cellular_component;;biological_process;;biological_process;;biological_process;;molecular_function;;molecular_function;;biological_process;;biological_process;;biological_process;;biological_process;;biological_process;;biological_process;;cellular_component;;biological_process;;biological_process;;biological_process;;cellular_component;;biological_process;;biological_process;…	apolipoprotein A-I-mediated signaling pathway;;external side of plasma membrane;;calcium ion transmembrane transport;;negative regulation of extrinsic apoptotic signaling pathway;;heterotypic cell-cell adhesion;;extracellular matrix binding;;protein kinase C binding;;apoptotic cell clearance;;cell-substrate adhesion;;T cell activation;;positive regulation of osteoblast proliferation;;cell-matrix …	K06487	ITGAV, CD51	map04514;; map05205;; map05165;; map04510;; map05163;; map04512;; map05200;; map04151;; map04810;; map04919;; map05418;; map04145;; map05412;; map05414;; map05410;; map05222	Cell adhesion molecules (CAMs);;Proteoglycans in cancer;;Human papillomavirus infection;;Focal adhesion;;Human cytomegalovirus infection;;ECM-receptor interaction;;Pathways in cancer;;PI3K-Akt signaling pathway;;Regulation of actin cytoskeleton;;Thyroid hormone signaling pathway;;Fluid shear stress and atherosclerosis;;Phagosome;;Arrhythmogenic right ventricular cardiomyopathy (ARVC);;Dilated car…
ENSMUSG00000027381	Bcl2l11	BCL2-like 11 (apoptosis facilitator) [Source:MGI Symbol;Acc:MGI:1197519]	-0.336426	3.9351352456569E-11	9.4171721563815E-7	24.1	41.7	yes	down	GO:0035148;; GO:0048563;; GO:0070230;; GO:0070231;; GO:0043525;; GO:0090200;; GO:0048066;; GO:0008584;; GO:0007160;; GO:0060139;; GO:0010942;; GO:0005874;; GO:0005737;; GO:0043029;; GO:0001701;; GO:0045787;; GO:0097141;; GO:0097140;; GO:0002260;; GO:0042981;; GO:0002262;; GO:0016020;; GO:0001822;; GO:0005739;; GO:1902110;; GO:0071392;; GO:0043583;; GO:0048538;; GO:0048536;; GO:0043280;; GO:001905…	biological_process;;biological_process;;biological_process;;biological_process;;biological_process;;biological_process;;biological_process;;biological_process;;biological_process;;biological_process;;biological_process;;cellular_component;;cellular_component;;biological_process;;biological_process;;biological_process;;cellular_component;;cellular_component;;biological_process;;biological_process;…	tube formation;;post-embryonic animal organ morphogenesis;;positive regulation of lymphocyte apoptotic process;;T cell apoptotic process;;positive regulation of neuron apoptotic process;;positive regulation of release of cytochrome c from mitochondria;;developmental pigmentation;;male gonad development;;cell-matrix adhesion;;positive regulation of apoptotic process by virus;;positive regulation o…	K16341	BCL2L11, BIM	map05206;; map01521;; map05210;; map05200;; map05169;; map04068;; map04210;; map04932;; map04151;; map04215	MicroRNAs in cancer;;EGFR tyrosine kinase inhibitor resistance;;Colorectal cancer;;Pathways in cancer;;Epstein-Barr virus infection;;FoxO signaling pathway;;Apoptosis;;Non-alcoholic fatty liver disease (NAFLD);;PI3K-Akt signaling pathway;;Apoptosis - multiple species
ENSMUSG00000063358	Mapk1	mitogen-activated protein kinase 1 [Source:MGI Symbol;Acc:MGI:1346858]	-0.260797	1.3059600824359E-15	3.1252930732773E-11	26.8	50.5	yes	down	GO:0009636;; GO:0061308;; GO:0060716;; GO:0030424;; GO:0007165;; GO:0007166;; GO:0034198;; GO:0106310;; GO:0014032;; GO:0043204;; GO:0019858;; GO:0000165;; GO:0000166;; GO:0016740;; GO:0016310;; GO:0005794;; GO:0032839;; GO:0015966;; GO:0019901;; GO:0019902;; GO:0120041;; GO:0010800;; GO:0090170;; GO:0060045;; GO:0031663;; GO:0005829;; GO:0004707;; GO:0043330;; GO:0051973;; GO:0004708;; GO:006032…	biological_process;;biological_process;;biological_process;;cellular_component;;biological_process;;biological_process;;biological_process;;deleted;;biological_process;;cellular_component;;biological_process;;biological_process;;molecular_function;;molecular_function;;biological_process;;cellular_component;;cellular_component;;biological_process;;molecular_function;;molecular_function;;biological…	response to toxic substance;;cardiac neural crest cell development involved in heart development;;labyrinthine layer blood vessel development;;axon;;signal transduction;;cell surface receptor signaling pathway;;cellular response to amino acid starvation;;old GO;;neural crest cell development;;perikaryon;;cytosine metabolic process;;MAPK cascade;;nucleotide binding;;transferase activity;;phosphory…	K04371	ERK, MAPK1_3	map04921;; map04620;; map04621;; map04625;; map04928;; map04550;; map05225;; map04726;; map04320;; map04724;; map04723;; map04722;; map05230;; map05231;; map04730;; map04520;; map05140;; map05142;; map04650;; map04657;; map05145;; map04015;; map04014;; map04659;; map04540;; map04010;; map04013;; map04012;; map04810;; map05131;; map05130;; map05133;; map05132;; map05034;; map05224;; map04725;; map…	Oxytocin signaling pathway;;Toll-like receptor signaling pathway;;NOD-like receptor signaling pathway;;C-type lectin receptor signaling pathway;;Parathyroid hormone synthesis, secretion and action;;Signaling pathways regulating pluripotency of stem cells;;Hepatocellular carcinoma;;Serotonergic synapse;;Dorso-ventral axis formation;;Glutamatergic synapse;;Retrograde endocannabinoid signaling;;Neur…
ENSMUSG00000000441	Raf1	v-raf-leukemia viral oncogene 1 [Source:MGI Symbol;Acc:MGI:97847]	-0.425324	1.6484873841941E-14	3.944995159115E-10	16.4	33.2	yes	down	GO:1902042;; GO:0044342;; GO:0033138;; GO:0035773;; GO:0016310;; GO:0030154;; GO:0008286;; GO:0019899;; GO:0031267;; GO:0048009;; GO:0044877;; GO:0060324;; GO:0005794;; GO:0035556;; GO:0001666;; GO:0106310;; GO:0035994;; GO:0008625;; GO:0031434;; GO:0005634;; GO:0016020;; GO:0000165;; GO:0005739;; GO:0000166;; GO:0004674;; GO:0016740;; GO:0043066;; GO:0071550;; GO:0048538;; GO:0004672;; GO:004687…	biological_process;;biological_process;;biological_process;;biological_process;;biological_process;;biological_process;;biological_process;;molecular_function;;molecular_function;;biological_process;;molecular_function;;biological_process;;cellular_component;;biological_process;;biological_process;;deleted;;biological_process;;biological_process;;molecular_function;;cellular_component;;cellular_c…	negative regulation of extrinsic apoptotic signaling pathway via death domain receptors;;type B pancreatic cell proliferation;;positive regulation of peptidyl-serine phosphorylation;;insulin secretion involved in cellular response to glucose stimulus;;phosphorylation;;cell differentiation;;insulin receptor signaling pathway;;enzyme binding;;small GTPase binding;;insulin-like growth factor recepto…	K04366	RAF1	map05214;; map05167;; map05164;; map04650;; map05210;; map05163;; map05160;; map05161;; map04015;; map04014;; map04915;; map04540;; map05218;; map04010;; map05212;; map04012;; map05219;; map04360;; map05165;; map04370;; map04371;; map04916;; map04072;; map04071;; map04210;; map04218;; map05224;; map05211;; map04140;; map04810;; map05225;; map04921;; map05215;; map05010;; map04625;; map05034;; map…	Glioma;;Kaposi sarcoma-associated herpesvirus infection;;Influenza A;;Natural killer cell mediated cytotoxicity;;Colorectal cancer;;Human cytomegalovirus infection;;Hepatitis C;;Hepatitis B;;Rap1 signaling pathway;;Ras signaling pathway;;Estrogen signaling pathway;;Gap junction;;Melanoma;;MAPK signaling pathway;;Pancreatic cancer;;ErbB signaling pathway;;Bladder cancer;;Axon guidance;;Human papil…
ENSMUSG00000004266	Ptpn6	protein tyrosine phosphatase, non-receptor type 6 [Source:MGI Symbol;Acc:MGI:96055]	-0.27006	2.697042126979E-15	6.4542915140735E-11	16.3	34.8	yes	down	GO:0005126;; GO:0042130;; GO:0005829;; GO:0050732;; GO:0016791;; GO:0019221;; GO:0070372;; GO:0016311;; GO:0006470;; GO:0030154;; GO:0030220;; GO:0018108;; GO:0043407;; GO:0002924;; GO:0035335;; GO:0035556;; GO:0043409;; GO:0005737;; GO:0033277;; GO:0036006;; GO:0005730;; GO:0005634;; GO:0042098;; GO:0000165;; GO:0009611;; GO:0071310;; GO:0035855;; GO:1905867;; GO:0002244;; GO:0050852;; GO:014003…	molecular_function;;biological_process;;cellular_component;;biological_process;;molecular_function;;biological_process;;biological_process;;biological_process;;biological_process;;biological_process;;biological_process;;biological_process;;biological_process;;biological_process;;biological_process;;biological_process;;biological_process;;cellular_component;;biological_process;;biological_process;…	cytokine receptor binding;;negative regulation of T cell proliferation;;cytosol;;negative regulation of peptidyl-tyrosine phosphorylation;;phosphatase activity;;cytokine-mediated signaling pathway;;regulation of ERK1 and ERK2 cascade;;dephosphorylation;;protein dephosphorylation;;cell differentiation;;platelet formation;;peptidyl-tyrosine phosphorylation;;negative regulation of MAP kinase activit…	K05697	PTPN6, SHP-1	map05140;; map05205;; map04650;; map04662;; map04660;; map05130;; map04630;; map04520	Leishmaniasis;;Proteoglycans in cancer;;Natural killer cell mediated cytotoxicity;;B cell receptor signaling pathway;;T cell receptor signaling pathway;;Pathogenic Escherichia coli infection;;Jak-STAT signaling pathway;;Adherens junction
ENSMUSG00000021250	Fos	FBJ osteosarcoma oncogene [Source:MGI Symbol;Acc:MGI:95574]	-0.339208	0.012640931699147	1	85.9	91.5	yes	down	GO:1990646;; GO:0005783;; GO:0090575;; GO:0035994;; GO:1901216;; GO:0009410;; GO:0009416;; GO:0051412;; GO:0003677;; GO:1902895;; GO:0032868;; GO:0061629;; GO:0051450;; GO:0001661;; GO:0032496;; GO:0014070;; GO:0034097;; GO:0005737;; GO:0035976;; GO:1990837;; GO:0071374;; GO:0035902;; GO:0071356;; GO:0005634;; GO:0016020;; GO:0009636;; GO:0045893;; GO:0009612;; GO:0071560;; GO:0005654;; GO:004594…	biological_process;;cellular_component;;cellular_component;;biological_process;;biological_process;;biological_process;;biological_process;;biological_process;;molecular_function;;biological_process;;biological_process;;molecular_function;;biological_process;;biological_process;;biological_process;;biological_process;;biological_process;;cellular_component;;cellular_component;;molecular_function;…	cellular response to prolactin;;endoplasmic reticulum;;RNA polymerase II transcription factor complex;;response to muscle stretch;;positive regulation of neuron death;;response to xenobiotic stimulus;;response to light stimulus;;response to corticosterone;;DNA binding;;positive regulation of pri-miRNA transcription from RNA polymerase II promoter;;response to insulin;;RNA polymerase II sequence-s…	K04379	FOS	map05140;; map05166;; map05142;; map04657;; map05167;; map04659;; map04658;; map04010;; map05162;; map04210;; map05161;; map04921;; map04620;; map05130;; map05133;; map04926;; map05170;; map04725;; map05031;; map04917;; map04662;; map04660;; map05200;; map05132;; map04668;; map04024;; map01522;; map05418;; map04928;; map05323;; map04915;; map04713;; map05210;; map04728;; map05224;; map05231;; map…	Leishmaniasis;;Human T-cell leukemia virus 1 infection;;Chagas disease (American trypanosomiasis);;IL-17 signaling pathway;;Kaposi sarcoma-associated herpesvirus infection;;Th17 cell differentiation;;Th1 and Th2 cell differentiation;;MAPK signaling pathway;;Measles;;Apoptosis;;Hepatitis B;;Oxytocin signaling pathway;;Toll-like receptor signaling pathway;;Pathogenic Escherichia coli infection;;Per…
ENSMUSG00000052837	Junb	jun B proto-oncogene [Source:MGI Symbol;Acc:MGI:96647]	0.33101701399814	5.8357602545602E-11	1.3965557865188E-6	92	91.5	yes	up	GO:0070887;; GO:0030154;; GO:0060716;; GO:0090575;; GO:0009416;; GO:0051412;; GO:0072724;; GO:0003677;; GO:0060136;; GO:0001649;; GO:0043565;; GO:1990837;; GO:0001829;; GO:0033687;; GO:0005634;; GO:0071456;; GO:0009612;; GO:0005654;; GO:0014070;; GO:0006366;; GO:0003690;; GO:0000981;; GO:0009410;; GO:0042127;; GO:0034097;; GO:0030316;; GO:0071277;; GO:0045597;; GO:0032870;; GO:0001701;; GO:000215…	biological_process;;biological_process;;biological_process;;cellular_component;;biological_process;;biological_process;;biological_process;;molecular_function;;biological_process;;biological_process;;molecular_function;;molecular_function;;biological_process;;biological_process;;cellular_component;;biological_process;;biological_process;;cellular_component;;biological_process;;biological_process;…	cellular response to chemical stimulus;;cell differentiation;;labyrinthine layer blood vessel development;;RNA polymerase II transcription factor complex;;response to light stimulus;;response to corticosterone;;response to 4-nitroquinoline N-oxide;;DNA binding;;embryonic process involved in female pregnancy;;osteoblast differentiation;;sequence-specific DNA binding;;sequence-specific double-stran…	K09028	JUNB	map04380;; map04668	Osteoclast differentiation;;TNF signaling pathway
ENSMUSG00000041272	Tox	thymocyte selection-associated high mobility group box [Source:MGI Symbol;Acc:MGI:2181659]	-0.415354	2.3393126497388E-20	5.59820910209E-16	29.7	54.7	yes	down	GO:0007399;; GO:0002364;; GO:0006325;; GO:0032825;; GO:0005634;; GO:1902232;; GO:1901537;; GO:0003677;; GO:2000179;; GO:0031490;; GO:0006357;; GO:0001779;; GO:0030098;; GO:0002362;; GO:0021895;; GO:0043373;; GO:0048535;; GO:0043375;; GO:0048541;; GO:0002521;; GO:0010976	biological_process;;biological_process;;biological_process;;biological_process;;cellular_component;;biological_process;;biological_process;;molecular_function;;biological_process;;molecular_function;;biological_process;;biological_process;;biological_process;;biological_process;;biological_process;;biological_process;;biological_process;;biological_process;;biological_process;;biological_process;…	nervous system development;;NK T cell lineage commitment;;chromatin organization;;positive regulation of natural killer cell differentiation;;nucleus;;regulation of positive thymic T cell selection;;positive regulation of DNA demethylation;;DNA binding;;positive regulation of neural precursor cell proliferation;;chromatin DNA binding;;regulation of transcription from RNA polymerase II promoter;;n…	------	------	------	------
ENSMUSG00000023132	Gzma	granzyme A [Source:MGI Symbol;Acc:MGI:109266]	0.3922311127978	0.0023186351858454	1	51.3	44.7	yes	up	GO:0019835;; GO:0004252;; GO:0032078;; GO:1902483;; GO:0051354;; GO:0016787;; GO:0005634;; GO:0009617;; GO:0070269;; GO:0043065;; GO:0043392;; GO:0005576;; GO:0008236;; GO:0051603;; GO:0006508;; GO:0008233;; GO:0140507;; GO:0042803	biological_process;;molecular_function;;biological_process;;biological_process;;biological_process;;molecular_function;;cellular_component;;biological_process;;biological_process;;biological_process;;biological_process;;cellular_component;;molecular_function;;biological_process;;biological_process;;molecular_function;;deleted;;molecular_function	cytolysis;;serine-type endopeptidase activity;;negative regulation of endodeoxyribonuclease activity;;cytotoxic T cell apoptotic process;;negative regulation of oxidoreductase activity;;hydrolase activity;;nucleus;;response to bacterium;;pyroptosis;;positive regulation of apoptotic process;;negative regulation of DNA binding;;extracellular region;;serine-type peptidase activity;;proteolysis invol…	K01352	GZMA	map04080	Neuroactive ligand-receptor interaction
ENSMUSG00000015437	Gzmb	granzyme B [Source:MGI Symbol;Acc:MGI:109267]	0.35915324239069	0.0073257319401697	1	56	54.7	yes	up	GO:0004252;; GO:0016787;; GO:0010942;; GO:0008233;; GO:0008236;; GO:0019835;; GO:0005764;; GO:0044194;; GO:0006508;; GO:0140507;; GO:0005737;; GO:0060545;; GO:0006915;; GO:0070269;; GO:0051603;; GO:0043231;; GO:0005829;; GO:0042267;; GO:0001913;; GO:0005576;; GO:0005515;; GO:0017148;; GO:0005769	molecular_function;;molecular_function;;biological_process;;molecular_function;;molecular_function;;biological_process;;cellular_component;;cellular_component;;biological_process;;deleted;;cellular_component;;biological_process;;biological_process;;biological_process;;biological_process;;cellular_component;;cellular_component;;biological_process;;biological_process;;cellular_component;;molecular_…	serine-type endopeptidase activity;;hydrolase activity;;positive regulation of cell death;;peptidase activity;;serine-type peptidase activity;;cytolysis;;lysosome;;cytolytic granule;;proteolysis;;old GO;;cytoplasm;;positive regulation of necroptotic process;;apoptotic process;;pyroptosis;;proteolysis involved in cellular protein catabolic process;;intracellular membrane-bounded organelle;;cytosol…	K01353	GZMB	map04650;; map05202;; map05320;; map05332;; map05330;; map04940;; map04210	Natural killer cell mediated cytotoxicity;;Transcriptional misregulation in cancer;;Autoimmune thyroid disease;;Graft-versus-host disease;;Allograft rejection;;Type I diabetes mellitus;;Apoptosis
ENSMUSG00000000817	Fasl	Fas ligand (TNF superfamily, member 6) [Source:MGI Symbol;Acc:MGI:99255]	0.43628423702169	0.0054135543451737	1	38.6	38.7	yes	up	GO:0009897;; GO:0006925;; GO:0005125;; GO:0005123;; GO:1903514;; GO:0097190;; GO:0097191;; GO:0005164;; GO:0048388;; GO:0043525;; GO:0060205;; GO:0032496;; GO:0030644;; GO:0006955;; GO:0008625;; GO:0070062;; GO:0000122;; GO:0031410;; GO:0016021;; GO:0016020;; GO:0070848;; GO:0043065;; GO:0045742;; GO:0048471;; GO:0043123;; GO:0008284;; GO:0070266;; GO:0005515;; GO:0071346;; GO:0006919;; GO:000998…	cellular_component;;biological_process;;molecular_function;;molecular_function;;biological_process;;biological_process;;biological_process;;molecular_function;;biological_process;;biological_process;;cellular_component;;biological_process;;biological_process;;biological_process;;biological_process;;cellular_component;;biological_process;;cellular_component;;cellular_component;;cellular_component;…	external side of plasma membrane;;inflammatory cell apoptotic process;;cytokine activity;;death receptor binding;;calcium ion transport from endoplasmic reticulum to cytosol;;apoptotic signaling pathway;;extrinsic apoptotic signaling pathway;;tumor necrosis factor receptor binding;;endosomal lumen acidification;;positive regulation of neuron apoptotic process;;cytoplasmic vesicle lumen;;response …	K04389	TNFSF6, FASL, CD178	map05142;; map04650;; map05162;; map05163;; map05160;; map05161;; map04014;; map05330;; map04010;; map05168;; map04060;; map05143;; map04210;; map04217;; map05130;; map05332;; map05170;; map05164;; map04722;; map05205;; map05200;; map05320;; map04940;; map04068;; map05165;; map04151;; map04932;; map01524	Chagas disease (American trypanosomiasis);;Natural killer cell mediated cytotoxicity;;Measles;;Human cytomegalovirus infection;;Hepatitis C;;Hepatitis B;;Ras signaling pathway;;Allograft rejection;;MAPK signaling pathway;;Herpes simplex infection;;Cytokine-cytokine receptor interaction;;African trypanosomiasis;;Apoptosis;;Necroptosis;;Pathogenic Escherichia coli infection;;Graft-versus-host disea…
